# Supplementary material for: Post-maceration storage temperature affects sperm quality and fertilization in sex-reversed rainbow trout
Source: Sci Rep. 2026 Apr 11;16:17081. doi: 10.1038/s41598-026-46962-4 (PMC13230734; doi:10.1038/s41598-026-46962-4)
Supplement: Supplementary file 1 — Supplementary Information 1. [file 41598_2026_46962_MOESM1_ESM.csv]

x	y	rho	p_raw	p_adj_BH	p_adj_Holm
PM	Fertilization	0.5768070930602555	0.0008480169363528824	0.006360127022646618	0.011872237108940354
PM	PMI	0.4553777892123236	0.011449181490355358	0.034347544471066076	0.12594099639390893
PM	JC-1	0.23324849307030368	0.2148031269201959	0.35800521153365983	1.0
PM	DHE	-0.0415970600338207	0.8272346562586306	0.8863228459913899	1.0
PM	TUNEL	0.3653010664002337	0.04714189367822187	0.10101834359618972	0.42427704310399683
Fertilization	PMI	0.16081203472773495	0.3959246061655277	0.5721735682791235	1.0
Fertilization	JC-1	0.14088302984966208	0.4577388546232988	0.5721735682791235	1.0
Fertilization	DHE	-0.018060229399760656	0.92453388666739	0.92453388666739	1.0
Fertilization	TUNEL	0.14810271177765652	0.4347760183923175	0.5721735682791235	1.0
PMI	JC-1	0.47723991807900246	0.007658986693720154	0.028721200101450576	0.09190784032464185
PMI	DHE	-0.5147501121966087	0.003608607328453322	0.01804303664226661	0.046911895269893186
PMI	TUNEL	-0.047698666024417656	0.8023573177401798	0.8863228459913899	1.0
JC-1	DHE	-0.6346239587467553	0.00016548442743294616	0.0024822664114941924	0.0024822664114941924
JC-1	TUNEL	-0.25751860828670614	0.16948681574013222	0.3177877795127479	1.0
DHE	TUNEL	0.40173821722897396	0.027767121057558727	0.06941780264389681	0.2776712105755873
