# Supplementary material for: Post-maceration storage temperature affects sperm quality and fertilization in sex-reversed rainbow trout
Source: Sci Rep. 2026 Apr 11;16:17081. doi: 10.1038/s41598-026-46962-4 (PMC13230734; doi:10.1038/s41598-026-46962-4)
Supplement: Supplementary file 4 — Supplementary Information 4. [file 41598_2026_46962_MOESM4_ESM.csv]

macho_str	bin	k	n	p	ci_low	ci_high	p_%	ci_low_%	ci_high_%
M1	Warm (12 °C)	33	60	0.55	0.42491714548981496	0.6690654614623918	55.0	42.5	66.9
M1	Cold (2-4 °C	76	120	0.6333333333333333	0.5442225769899933	0.7141720173950921	63.3	54.4	71.4
M10	Warm (12 °C)	32	60	0.5333333333333333	0.40893208671135106	0.65372298459012	53.3	40.9	65.4
M10	Cold (2-4 °C	65	120	0.5416666666666666	0.4526080815617851	0.6281402291835539	54.2	45.3	62.8
M2	Warm (12 °C)	24	60	0.4	0.28569303003765506	0.5263417560579315	40.0	28.6	52.6
M2	Cold (2-4 °C	76	120	0.6333333333333333	0.5442225769899933	0.7141720173950921	63.3	54.4	71.4
M3	Warm (12 °C)	35	60	0.5833333333333334	0.45727854313239624	0.6993591351212818	58.3	45.7	69.9
M3	Cold (2-4 °C	79	120	0.6583333333333333	0.5697466444292892	0.7370969364029997	65.8	57.0	73.7
M4	Warm (12 °C)	24	60	0.4	0.28569303003765506	0.5263417560579315	40.0	28.6	52.6
M4	Cold (2-4 °C	64	120	0.5333333333333333	0.4444262910579696	0.6201723575383017	53.3	44.4	62.0
M5	Warm (12 °C)	37	60	0.6166666666666667	0.4901736454040315	0.7291191041511176	61.7	49.0	72.9
M5	Cold (2-4 °C	79	120	0.6583333333333333	0.5697466444292892	0.7370969364029997	65.8	57.0	73.7
M6	Warm (12 °C)	36	60	0.6	0.47365824394206846	0.714306969962345	60.0	47.4	71.4
M6	Cold (2-4 °C	61	120	0.5083333333333333	0.4200238208480169	0.5961258413010508	50.8	42.0	59.6
M7	Warm (12 °C)	43	60	0.7166666666666667	0.5923247495026482	0.8149332139569141	71.7	59.2	81.5
M7	Cold (2-4 °C	72	120	0.6	0.5105585981828253	0.6832373476059888	60.0	51.1	68.3
M8	Warm (12 °C)	29	60	0.48333333333333334	0.3617484128577001	0.6069240514915643	48.3	36.2	60.7
M8	Cold (2-4 °C	85	120	0.7083333333333334	0.6215559807865156	0.7821855729401805	70.8	62.2	78.2
M9	Warm (12 °C)	37	60	0.6166666666666667	0.4901736454040315	0.7291191041511176	61.7	49.0	72.9
M9	Cold (2-4 °C	94	120	0.7833333333333333	0.7014547414958805	0.8476337715724263	78.3	70.1	84.8
