# Supplementary material for: Post-maceration storage temperature affects sperm quality and fertilization in sex-reversed rainbow trout
Source: Sci Rep. 2026 Apr 11;16:17081. doi: 10.1038/s41598-026-46962-4 (PMC13230734; doi:10.1038/s41598-026-46962-4)
Supplement: Supplementary file 5 — Supplementary Information 5. [file 41598_2026_46962_MOESM5_ESM.xlsx]

## Sheet: FERT_MACHO_TRAT
macho	tratamiento	k	n	p_hat_%	ci95_low_%	ci95_high_%
M1	T0	51	60	85	73.9	91.9
M10	T0	50	60	83.3	72	90.7
M2	T0	51	60	85	73.9	91.9
M3	T0	54	60	90	79.9	95.3
M4	T0	35	60	58.3	45.7	69.9
M5	T0	52	60	86.7	75.8	93.1
M6	T0	52	60	86.7	75.8	93.1
M7	T0	56	60	93.3	84.1	97.4
M8	T0	51	60	85	73.9	91.9
M9	T0	51	60	85	73.9	91.9
M1	T1	45	60	75	62.8	84.2
M10	T1	36	60	60	47.4	71.4
M2	T1	45	60	75	62.8	84.2
M3	T1	45	60	75	62.8	84.2
M4	T1	38	60	63.3	50.7	74.4
M5	T1	50	60	83.3	72	90.7
M6	T1	31	60	51.7	39.3	63.8
M7	T1	39	60	65	52.4	75.8
M8	T1	48	60	80	68.2	88.2
M9	T1	53	60	88.3	77.8	94.2
M1	T2	31	60	51.7	39.3	63.8
M10	T2	29	60	48.3	36.2	60.7
M2	T2	31	60	51.7	39.3	63.8
M3	T2	34	60	56.7	44.1	68.4
M4	T2	26	60	43.3	31.6	55.9
M5	T2	29	60	48.3	36.2	60.7
M6	T2	30	60	50	37.7	62.3
M7	T2	33	60	55	42.5	66.9
M8	T2	37	60	61.7	49	72.9
M9	T2	41	60	68.3	55.8	78.7
M1	T3	33	60	55	42.5	66.9
M10	T3	32	60	53.3	40.9	65.4
M2	T3	24	60	40	28.6	52.6
M3	T3	35	60	58.3	45.7	69.9
M4	T3	24	60	40	28.6	52.6
M5	T3	37	60	61.7	49	72.9
M6	T3	36	60	60	47.4	71.4
M7	T3	43	60	71.7	59.2	81.5
M8	T3	29	60	48.3	36.2	60.7
M9	T3	37	60	61.7	49	72.9
