# Supplementary material for: Post-maceration storage temperature affects sperm quality and fertilization in sex-reversed rainbow trout
Source: Sci Rep. 2026 Apr 11;16:17081. doi: 10.1038/s41598-026-46962-4 (PMC13230734; doi:10.1038/s41598-026-46962-4)
Supplement: Supplementary file 6 — Supplementary Information 6. [file 41598_2026_46962_MOESM6_ESM.xlsx]

## Sheet: Hypothetical_Calc
male_id	concentration_sperm_per_uL	eggs_per_replicate	target_sperm_per_egg	volume_needed_uL_for_target	volume_Ul
M01	8500000	20	15000000	35.3	35
M02	13500000	20	15000000	22.2	20
M03	6500000	20	15000000	46.2	45
M04	7500000	20	15000000	40	40
M05	10500000	20	15000000	28.6	30
M06	9500000	20	15000000	31.6	30
M07	5500000	20	15000000	54.5	55
M08	11500000	20	15000000	26.1	25
M09	12500000	20	15000000	24	25
M10	6000000	20	15000000	50	50
