# Supplementary material for: Post-maceration storage temperature affects sperm quality and fertilization in sex-reversed rainbow trout
Source: Sci Rep. 2026 Apr 11;16:17081. doi: 10.1038/s41598-026-46962-4 (PMC13230734; doi:10.1038/s41598-026-46962-4)
Supplement: Supplementary file 7 — Supplementary Information 7. [file 41598_2026_46962_MOESM7_ESM.csv]

contrast	logOR	SE	z	p_raw	OR	OR_low95	OR_high95	p_adj_holm
T2 vs T1	-0.8026553658216213	0.15369926783134047	-5,22225E+16	1,77E+09	0.4481374140440414	0.33157344817648643	0.6056792031163679	5,30E+08
T3 vs T1	-0.7409726882322231	0.2362237461500582	-3,13674E+15	0.0017083702156200857	0.47665005806089583	0.3000004720922511	0.7573164010875025	0.0034167404312401713
T3 vs T2	0.06168267758939827	0.14207283313854088	0.4341623674756245	0.6641705386077992	1,06362E+16	0.8051070127043912	1,40515E+16	0.6641705386077992
